# Supplementary material for: Lung Ultrasound Abnormalities and LUS Score After COVID-19 Pneumonia: Determinants and Associations with Dyspnoea in a Prospective Cohort
Source: J Clin Med. 2026 Apr 30;15(9):3438. doi: 10.3390/jcm15093438 (PMC13164168; doi:10.3390/jcm15093438)
Supplement: Supplementary file 1 [file jcm-15-03438-s001.zip]

Archive with 1 entries (1 files):
- jcm-4258713-supplementary.pdf
